# Supplementary material for: Integrative Analysis Revealed LINC00847 as a Potential Target of Tumor Immunotherapy
Source: Appl Biochem Biotechnol. 2023 Mar 3;195(10):6345–58. doi: 10.1007/s12010-023-04387-z (PMC10511587; doi:10.1007/s12010-023-04387-z)
Supplement: Supplementary file 1 — (XLSX 11.8 KB) [file 12010_2023_4387_MOESM1_ESM.xlsx]

## Sheet: Sheet1
Supplementary Table 1. Clusters of lncRNAs common to seven types of cancer
	Number	Ensembl Gene ID	Gene Symbol
	1	ENSG00000247516	MIR4458HG
	2	ENSG00000269821	KCNQ1OT1
	3	ENSG00000245532	NEAT1
	4	ENSG00000227036	LINC00511
	5	ENSG00000248049	UBA6-AS1
	6	ENSG00000231607	DLEU2
	7	ENSG00000246067	RAB30-AS1
	8	ENSG00000213904	LIPE-AS1
	9	ENSG00000245694	LOC101927480
	10	ENSG00000234608	MAPKAPK5-AS1
	11	ENSG00000269386	RAB11B-AS1
	12	ENSG00000267080	ASB16-AS1
	13	ENSG00000247271	ZBED5-AS1
	14	ENSG00000223797	ENTPD3-AS1
	15	ENSG00000225733	FGD5-AS1
	16	ENSG00000182165	TP53TG1
	17	ENSG00000251022	THAP9-AS1
	18	ENSG00000263753	LINC00667
	19	ENSG00000264247	LINC00909
	20	ENSG00000177410	ZFAS1
	21	ENSG00000234690	LOC101927043
	22	ENSG00000234171	RNASEH1-AS1
	23	ENSG00000235706	DICER1-AS1
	24	ENSG00000223482	NUTM2A-AS1
	25	ENSG00000232956	Snhg15
	26	ENSG00000251136	LOC101929709
	27	ENSG00000245060	LINC00847
	28	ENSG00000232677	LINC00665
	29	ENSG00000269293	ZSCAN16-AS1
	30	ENSG00000186594	MIR22HG
	31	ENSG00000255857	PXN-AS1
	32	ENSG00000215424	MCM3AP-AS1
	33	ENSG00000260032	NORAD
	34	ENSG00000225470	Jpx
	35	ENSG00000267100	ILF3-AS1
characterized	36	ENSG00000242086	SDHAP2
	37	ENSG00000222041	CYTOR
	38	ENSG00000246089	LOC100287015
	39	ENSG00000249673	NOP14-AS1
	40	ENSG00000228106	LOC102724017
	41	ENSG00000223891	OSER1-AS1
	42	ENSG00000231312	LOC728730
	43	ENSG00000233016	Snhg7
	44	ENSG00000251562	MALAT1
	45	ENSG00000247828	TMEM161B-AS1
	46	ENSG00000215256	DHRS4-AS1
	47	ENSG00000245648	LOC101928100
	48	ENSG00000236778	INTS6-AS1
	49	ENSG00000244879	GABPB1-AS1
	50	ENSG00000236859	NIFK-AS1
	51	ENSG00000197989	Snhg12
	52	ENSG00000226137	BAIAP2-AS1
	53	ENSG00000250303	LOC283140
	54	ENSG00000231721	LINC-PINT
	55	ENSG00000261824	LINC00662
	56	ENSG00000229807	Xist
	57	ENSG00000226419	SLC16A1-AS1
	58	ENSG00000257337	LOC283335
	59	ENSG00000255198	Snhg9
	60	ENSG00000230590	FTX
	61	ENSG00000237036	ZEB1-AS1
	62	ENSG00000267321	SNHG30
	63	ENSG00000260257	LOC119746555
	64	ENSG00000177337	DLGAP1-AS1
	65	ENSG00000248092	NNT-AS1
	66	ENSG00000179523	EIF3J-DT
	67	ENSG00000250903	GMDS-DT
	68	ENSG00000254635	WAC-AS1
	69	ENSG00000247092	SNHG10
	70	ENSG00000231074	HCG18
	71	ENSG00000239569	KMT2E-AS1
	72	ENSG00000153363	LINC00467
	73	ENSG00000196810	CTBP1-DT
	74	ENSG00000224032	EPB41L4A-AS1
	75	ENSG00000170919	TPT1-AS1
	76	ENSG00000267002	novel transcript
	77	ENSG00000248161	novel transcript
	78	ENSG00000259865	novel transcript
	79	ENSG00000263272	novel transcript
	80	ENSG00000268205	novel transcript
	81	ENSG00000268362	novel transcript
uncharacterized	82	ENSG00000255135	novel transcript
	83	ENSG00000260793	novel transcript
	84	ENSG00000258757	novel transcript
	85	ENSG00000260708	novel transcript
	86	ENSG00000233184	novel transcript
	87	ENSG00000235560	novel transcript
	88	ENSG00000262049	novel transcript
	89	ENSG00000262967	novel transcript
	90	ENSG00000228434	novel transcript
	91	ENSG00000232533	novel transcript
