# Supplementary material for: Integrative Analysis Revealed LINC00847 as a Potential Target of Tumor Immunotherapy
Source: Appl Biochem Biotechnol. 2023 Mar 3;195(10):6345–58. doi: 10.1007/s12010-023-04387-z (PMC10511587; doi:10.1007/s12010-023-04387-z)
Supplement: Supplementary file 2 — (XLSX 12 KB) [file 12010_2023_4387_MOESM2_ESM.xlsx]

## Sheet: Supplementary Table 7 Subcellul
Supplementary Table 2. Subcellular location of lncRNAs
Set	Sub_Class	Count	LncRNA	Simpson	P-value	FDR	Bonferroni	Jaccard	%	Input_number
Ribosome	RNALocate	15	LINC00511;RAB30-AS1;MAPKAPK5-AS1;TP53TG1;ZFAS1;RNASEH1-AS1;PXN-AS1;ILF3-AS1;NOP14-AS1;MALAT1;TMEM161B-AS1;GABPB1-AS1;SLC16A1-AS1;WAC-AS1;SNHG10	0.2	2.93e-23	2.93e-22	2.93e-22	0.0617	15/183	75
Nucleus	RNALocate	17	KCNQ1OT1;NEAT1;RAB30-AS1;LINC00667;LINC00847;MIR22HG;PXN-AS1;NOP14-AS1;MALAT1;TMEM161B-AS1;DHRS4-AS1;LOC101928100;GABPB1-AS1;LINC-PINT;LINC00662;FTX;HCG18	0.227	1.11e-18	5.55e-18	1.11e-17	0.0268	17/577	75
Cytosol	RNALocate	10	NEAT1;DLEU2;FGD5-AS1;TP53TG1;ZFAS1;MIR22HG;MALAT1;DHRS4-AS1;SNHG10;EPB41L4A-AS1	0.133	7.95e-16	2.65e-15	7.95e-15	0.0535	10/122	75
Cytoplasm	lncRNA	35	MIR4458HG;LINC00511;UBA6-AS1;DLEU2;LIPE-AS1;ZBED5-AS1;ENTPD3-AS1;FGD5-AS1;TP53TG1;THAP9-AS1;LINC00667;LINC00909;ZFAS1;DICER1-AS1;NUTM2A-AS1;LINC00847;LINC00665;ZSCAN16-AS1;MIR22HG;PXN-AS1;MCM3AP-AS1;OSER1-AS1;MALAT1;TMEM161B-AS1;DHRS4-AS1;INTS6-AS1;GABPB1-AS1;BAIAP2-AS1;LINC00662;DLGAP1-AS1;NNT-AS1;WAC-AS1;SNHG10;HCG18;EPB41L4A-AS1	0.467	1.73e-12	6.92e-12	6.92e-12	0.00453	35/7686	75
Exosome	lncRNA	17	MIR4458HG;NEAT1;LINC00511;DLEU2;RAB30-AS1;LIPE-AS1;ZBED5-AS1;TP53TG1;LINC00667;LINC00909;NUTM2A-AS1;LINC00847;MIR22HG;TMEM161B-AS1;DHRS4-AS1;ZEB1-AS1;SNHG10	0.227	7.89e-10	1.58e-09	3.16e-09	0.00803	17/2059	75
Ribosome	lncRNA	18	LINC00511;RAB30-AS1;MAPKAPK5-AS1;RAB11B-AS1;ASB16-AS1;FGD5-AS1;LINC00667;NUTM2A-AS1;LINC00665;MCM3AP-AS1;ILF3-AS1;NOP14-AS1;GABPB1-AS1;BAIAP2-AS1;LINC00662;ZEB1-AS1;NNT-AS1;HCG18	0.24	1.45e-09	1.93e-09	5.8e-09	0.00718	18/2449	75
Nucleus	lncRNA	22	KCNQ1OT1;NEAT1;LINC00511;RAB30-AS1;LIPE-AS1;ENTPD3-AS1;THAP9-AS1;LINC00667;NUTM2A-AS1;LINC00665;ZSCAN16-AS1;MCM3AP-AS1;MALAT1;TMEM161B-AS1;DHRS4-AS1;INTS6-AS1;GABPB1-AS1;LINC00662;ZEB1-AS1;DLGAP1-AS1;NNT-AS1;HCG18	0.293	5.49e-09	5.49e-09	2.2e-08	0.00528	22/4112	75
Cytoplasm	RNALocate	7	LINC00847;NORAD;NOP14-AS1;MALAT1;DHRS4-AS1;LINC00662;HCG18	0.0933	1.18e-07	2.95e-07	1.18e-06	0.0192	7/296	75
