# Supplementary material for: Integrative Analysis Revealed LINC00847 as a Potential Target of Tumor Immunotherapy
Source: Appl Biochem Biotechnol. 2023 Mar 3;195(10):6345–58. doi: 10.1007/s12010-023-04387-z (PMC10511587; doi:10.1007/s12010-023-04387-z)
Supplement: Supplementary file 3 — (XLSX 12.7 KB) [file 12010_2023_4387_MOESM3_ESM.xlsx]

## Sheet: Conservation
Supplementary Table 3. Conservation of lncRNAs
Set	Sub_Class	Count	LncRNA	Simpson	P-value	FDR	Bonferroni	Jaccard	%	Input_number
promoter_100_low	100_vertebrates	34	KCNQ1OT1;NEAT1;UBA6-AS1;DLEU2;RAB30-AS1;LIPE-AS1;RAB11B-AS1;ASB16-AS1;ZBED5-AS1;ENTPD3-AS1;FGD5-AS1;TP53TG1;THAP9-AS1;LINC00909;DICER1-AS1;NUTM2A-AS1;MIR22HG;PXN-AS1;ILF3-AS1;OSER1-AS1;TMEM161B-AS1;DHRS4-AS1;INTS6-AS1;GABPB1-AS1;NIFK-AS1;BAIAP2-AS1;LINC-PINT;FTX;ZEB1-AS1;DLGAP1-AS1;NNT-AS1;WAC-AS1;SNHG10;HCG18	0.453	2.51e-15	1.51e-14	1.51e-14	0.00584	34/5776	75
promoter_20_low	20_mammals	26	NEAT1;UBA6-AS1;DLEU2;RAB30-AS1;RAB11B-AS1;ZBED5-AS1;FGD5-AS1;THAP9-AS1;LINC00909;ZFAS1;DICER1-AS1;MIR22HG;PXN-AS1;OSER1-AS1;TMEM161B-AS1;INTS6-AS1;GABPB1-AS1;NIFK-AS1;BAIAP2-AS1;LINC-PINT;FTX;ZEB1-AS1;DLGAP1-AS1;NNT-AS1;WAC-AS1;HCG18	0.347	1.15e-12	6.9e-12	6.9e-12	0.00654	26/3924	75
promoter_7_low	7_vertebrates	21	UBA6-AS1;DLEU2;ZBED5-AS1;FGD5-AS1;ZFAS1;DICER1-AS1;NUTM2A-AS1;MIR22HG;NOP14-AS1;OSER1-AS1;TMEM161B-AS1;INTS6-AS1;GABPB1-AS1;NIFK-AS1;BAIAP2-AS1;LINC-PINT;SLC16A1-AS1;ZEB1-AS1;DLGAP1-AS1;NNT-AS1;HCG18	0.28	5.28e-10	3.17e-09	3.17e-09	0.00632	21/3270	75
exon_20_low	20_mammals	20	KCNQ1OT1;NEAT1;MAPKAPK5-AS1;ZBED5-AS1;THAP9-AS1;LINC00667;NUTM2A-AS1;LINC00847;MIR22HG;MCM3AP-AS1;OSER1-AS1;INTS6-AS1;GABPB1-AS1;NIFK-AS1;BAIAP2-AS1;SLC16A1-AS1;FTX;NNT-AS1;HCG18;EPB41L4A-AS1	0.267	7.11e-09	2.13e-08	4.27e-08	0.00577	20/3412	75
exon_7_low	7_vertebrates	24	KCNQ1OT1;NEAT1;UBA6-AS1;MAPKAPK5-AS1;ZBED5-AS1;LINC00667;ZFAS1;RNASEH1-AS1;NUTM2A-AS1;LINC00847;ZSCAN16-AS1;MIR22HG;MCM3AP-AS1;ILF3-AS1;OSER1-AS1;INTS6-AS1;GABPB1-AS1;NIFK-AS1;BAIAP2-AS1;LINC00662;SLC16A1-AS1;NNT-AS1;HCG18;EPB41L4A-AS1	0.32	3.01e-08	9.03e-08	1.81e-07	0.00443	24/5370	75
promoter_100_middle	100_vertebrates	14	NEAT1;UBA6-AS1;DLEU2;DICER1-AS1;MIR22HG;OSER1-AS1;TMEM161B-AS1;INTS6-AS1;GABPB1-AS1;NIFK-AS1;LINC-PINT;ZEB1-AS1;DLGAP1-AS1;HCG18	0.187	4.74e-07	1.42e-06	2.84e-06	0.0064	14/2126	75
exon_20_middle	20_mammals	11	RAB11B-AS1;FGD5-AS1;MIR22HG;PXN-AS1;MCM3AP-AS1;MALAT1;TMEM161B-AS1;INTS6-AS1;LINC-PINT;ZEB1-AS1;HCG18	0.147	1.21e-06	2.42e-06	7.26e-06	0.00778	11/1350	75
promoter_20_middle	20_mammals	12	DLEU2;ZFAS1;MIR22HG;TMEM161B-AS1;INTS6-AS1;GABPB1-AS1;NIFK-AS1;LINC-PINT;ZEB1-AS1;DLGAP1-AS1;WAC-AS1;HCG18	0.16	1.16e-05	1.74e-05	6.96e-05	0.00567	12/2055	75
promoter_7_middle	7_vertebrates	11	DLEU2;NUTM2A-AS1;MIR22HG;OSER1-AS1;TMEM161B-AS1;INTS6-AS1;GABPB1-AS1;LINC-PINT;ZEB1-AS1;DLGAP1-AS1;HCG18	0.147	4.06e-05	7.59e-05	0.000244	0.00542	11/1964	75
exon_7_middle	7_vertebrates	10	RAB30-AS1;RAB11B-AS1;FGD5-AS1;NUTM2A-AS1;PXN-AS1;MCM3AP-AS1;MALAT1;TMEM161B-AS1;LINC-PINT;ZEB1-AS1	0.133	5.06e-05	7.59e-05	0.000304	0.00581	10/1657	75
exon_100_low	100_vertebrates	12	KCNQ1OT1;MAPKAPK5-AS1;ENTPD3-AS1;THAP9-AS1;NUTM2A-AS1;MIR22HG;MCM3AP-AS1;INTS6-AS1;NIFK-AS1;SLC16A1-AS1;NNT-AS1;HCG18	0.16	5.11e-05	0.000102	0.000307	0.00489	12/2392	75
exon_100_middle	100_vertebrates	8	RAB30-AS1;RAB11B-AS1;FGD5-AS1;PXN-AS1;MALAT1;TMEM161B-AS1;LINC-PINT;ZEB1-AS1	0.107	0.000107	0.00016	0.000642	0.00664	8/1137	75
promoter_100_high	100_vertebrates	5	INTS6-AS1;GABPB1-AS1;LINC-PINT;ZEB1-AS1;HCG18	0.0667	0.00301	0.00361	0.0181	0.00602	5/761	75
promoter_20_high	20_mammals	5	DLEU2;INTS6-AS1;GABPB1-AS1;LINC-PINT;HCG18	0.0667	0.00388	0.00466	0.0233	0.00569	5/808	75
promoter_7_high	7_vertebrates	5	DLEU2;INTS6-AS1;GABPB1-AS1;LINC-PINT;HCG18	0.0667	0.00388	0.00466	0.0233	0.00569	5/808	75
