# Supplementary material for: Integrative Analysis Revealed LINC00847 as a Potential Target of Tumor Immunotherapy
Source: Appl Biochem Biotechnol. 2023 Mar 3;195(10):6345–58. doi: 10.1007/s12010-023-04387-z (PMC10511587; doi:10.1007/s12010-023-04387-z)
Supplement: Supplementary file 4 — (XLSX 10.3 KB) [file 12010_2023_4387_MOESM4_ESM.xlsx]

## Sheet: Methylation_Pattern
Supplementary Table 4. Methylation pattern of lncRNAs
Set	Count	LncRNA	Simpson	P-value	FDR	Bonferroni	Jaccard	Input_number
hypomethylation	4	KCNQ1OT1;TP53TG1;MALAT1;ZEB1-AS1	0.222	7.54e-09	3.77e-08	3.77e-08	0.0449	75
demethylation	3	KCNQ1OT1;NEAT1;DLEU2	0.176	1.36e-06	3.4e-06	6.8e-06	0.0337	75
hypermethylation	3	KCNQ1OT1;DLEU2;TP53TG1	0.107	6.49e-06	1.08e-05	3.24e-05	0.03	75
