# Supplementary material for: Integrative Analysis Revealed LINC00847 as a Potential Target of Tumor Immunotherapy
Source: Appl Biochem Biotechnol. 2023 Mar 3;195(10):6345–58. doi: 10.1007/s12010-023-04387-z (PMC10511587; doi:10.1007/s12010-023-04387-z)
Supplement: Supplementary file 5 — (XLSX 10.8 KB) [file 12010_2023_4387_MOESM5_ESM.xlsx]

## Sheet: Cancer_Hallmark
Supplementary Table 5. lncRNAs associated cancer hallmark
Set	Class	Count	LncRNA	Simpson	P-value	FDR	Bonferroni	Jaccard	%	Input_number
proliferation	Cancer_Hallmark	6	NEAT1;DLEU2;ZFAS1;MALAT1;FTX;ZEB1-AS1	0.08	2.18e-07	1.04e-06	1.53e-06	0.0226	6/196	75
metastasis	Cancer_Hallmark	4	NEAT1;ZFAS1;MALAT1;ZEB1-AS1	0.093	2.97e-07	1.04e-06	2.08e-06	0.0351	4/43	75
prognosis	Cancer_Hallmark	5	NEAT1;ZFAS1;MALAT1;FTX;SNHG10	0.0667	2.27e-06	5.3e-06	1.59e-05	0.0216	5/162	75
invasion	Cancer_Hallmark	4	NEAT1;ZFAS1;MALAT1;FTX	0.0533	1.6e-05	2.8e-05	0.000112	0.0214	4/116	75
EMT	Cancer_Hallmark	3	NEAT1;MALAT1;ZEB1-AS1	0.0714	2.25e-05	3.15e-05	0.000158	0.0263	3/42	75
apoptosis	Cancer_Hallmark	3	NEAT1;ZFAS1;MALAT1	0.04	0.00025	0.000292	0.00175	0.0181	3/94	75
migration	Cancer_Hallmark	3	NEAT1;MALAT1;FTX	0.04	0.000603	0.000603	0.00422	0.0151	3/127	75
